# Supplementary material for: Leisure Activities and Their Relationship With MRI Measures of Brain Structure, Functional Connectivity, and Cognition in the UK Biobank Cohort
Source: Front Aging Neurosci. 2021 Nov 16;13:734866. doi: 10.3389/fnagi.2021.734866 (PMC8635062; doi:10.3389/fnagi.2021.734866)
Supplement: Supplementary file 2 [file Data_Sheet_2.xlsx]

## Sheet: GM
List of Grey Matter (GM) outcomes
Global GM volume
Volume of GM in angular gyrus
Volume of GM in brainstem
Volume of GM in central opercular cortex
Volume of GM in cingulate gyrus anterior division
Volume of GM in cingulate gyrus posterior division
Volume of GM in crus i cerebellum
Volume of GM in crus ii cerebellum
Volume of GM in cuneal cortex
Volume of GM in frontal medial cortex
Volume of GM in frontal operculum cortex
Volume of GM in frontal orbital cortex
Volume of GM in frontal pole
Volume of GM in heschls gyrus includes h1 and h2
Volume of GM in iiv cerebellum
Volume of GM in inferior frontal gyrus pars opercularis
Volume of GM in inferior frontal gyrus pars triangularis
Volume of GM in inferior temporal gyrus anterior division
Volume of GM in inferior temporal gyrus posterior division
Volume of GM in inferior temporal gyrus temporooccipital part
Volume of GM in insular cortex
Volume of GM in intracalcarine cortex
Volume of GM in ix cerebellum
Volume of GM in juxtapositional lobule cortex formerly supplementary motor cortex
Volume of GM in lateral occipital cortex inferior division
Volume of GM in lateral occipital cortex superior division
Volume of GM in lingual gyrus
Volume of GM in middle frontal gyrus
Volume of GM in middle temporal gyrus anterior division
Volume of GM in middle temporal gyrus posterior division
Volume of GM in middle temporal gyrus temporooccipital part
Volume of GM in occipital fusiform gyrus
Volume of GM in occipital pole
Volume of GM in paracingulate gyrus
Volume of GM in parahippocampal gyrus anterior division
Volume of GM in parahippocampal gyrus posterior division
Volume of GM in parietal operculum cortex
Volume of GM in planum polare
Volume of GM in planum temporale
Volume of GM in postcentral gyrus
Volume of GM in precentral gyrus
Volume of GM in precuneous cortex
Volume of GM in subcallosal cortex
Volume of GM in superior frontal gyrus
Volume of GM in superior parietal lobule
Volume of GM in superior temporal gyrus anterior division
Volume of GM in superior temporal gyrus posterior division
Volume of GM in supracalcarine cortex
Volume of GM in supramarginal gyrus anterior division
Volume of GM in supramarginal gyrus posterior division
Volume of GM in temporal fusiform cortex anterior division
Volume of GM in temporal fusiform cortex posterior division
Volume of GM in temporal occipital fusiform cortex
Volume of GM in temporal pole
Volume of GM in v cerebellum
Volume of GM in ventral striatum
Volume of GM in vermis crus i cerebellum
Volume of GM in vermis crus ii cerebellum
Volume of GM in vermis ix cerebellum
Volume of GM in vermis vi cerebellum
Volume of GM in vermis viib cerebellum
Volume of GM in vermis viiia cerebellum
Volume of GM in vermis viiib cerebellum
Volume of GM in vermis x cerebellum
Volume of GM in vi cerebellum
Volume of GM in viib cerebellum
Volume of GM in viiia cerebellum
Volume of GM in viiib cerebellum
Volume of GM in x cerebellum
Volume of hippocampus
Volume of pallidum
Volume of putamen
Volume of thalamus
Volume of caudate
Volume of accumbens
Volume of amygdala

## Sheet: WM
List of White matter (WM) outcomes
Global WM volume
Global WMH volume
Weighted mean FA in anterior thalamic radiation
Weighted mean FA in forceps minor
Weighted mean FA in inferior frontooccipital fasciculus
Weighted mean FA in uncinate fasciculus
Weighted mean FA in superior thalamic radiation
Weighted mean FA in inferior longitudinal fasciculus
Weighted mean FA in corticospinal tract
Weighted mean FA in superior longitudinal fasciculus
Weighted mean FA in medial lemniscus
Weighted mean FA in acoustic radiation
Weighted mean FA in forceps major
Weighted mean FA in posterior thalamic radiation
Weighted mean FA in parahippocampal part of cingulum
Weighted mean FA in cingulate gyrus part of cingulum
Weighted mean FA in middle cerebellar peduncle
Weighted mean FA in anterior thalamic radiation
Weighted mean FA in forceps minor
Weighted mean FA in inferior frontooccipital fasciculus
Weighted mean FA in uncinate fasciculus
Weighted mean FA in superior thalamic radiation
Weighted mean FA in inferior longitudinal fasciculus
Weighted mean FA in corticospinal tract
Weighted mean FA in superior longitudinal fasciculus
Weighted mean FA in medial lemniscus
Weighted mean FA in acoustic radiation
Weighted mean FA in forceps major
Weighted mean FA in posterior thalamic radiation
Weighted mean FA in parahippocampal part of cingulum
Weighted mean FA in cingulate gyrus part of cingulum
Weighted mean FA in middle cerebellar peduncle
Weighted mean MD in anterior thalamic radiation
Weighted mean MD in forceps minor
Weighted mean MD in inferior frontooccipital fasciculus
Weighted mean MD in uncinate fasciculus
Weighted mean MD in superior thalamic radiation
Weighted mean MD in inferior longitudinal fasciculus
Weighted mean MD in corticospinal tract
Weighted mean MD in superior longitudinal fasciculus
Weighted mean MD in medial lemniscus
Weighted mean MD in acoustic radiation
Weighted mean MD in forceps major
Weighted mean MD in posterior thalamic radiation
Weighted mean MD in parahippocampal part of cingulum
Weighted mean MD in cingulate gyrus part of cingulum
Weighted mean MD in middle cerebellar peduncle
Weighted mean MD in anterior thalamic radiation
Weighted mean MD in forceps minor
Weighted mean MD in inferior frontooccipital fasciculus
Weighted mean MD in uncinate fasciculus
Weighted mean MD in superior thalamic radiation
Weighted mean MD in inferior longitudinal fasciculus
Weighted mean MD in corticospinal tract
Weighted mean MD in superior longitudinal fasciculus
Weighted mean MD in medial lemniscus
Weighted mean MD in acoustic radiation
Weighted mean MD in forceps major
Weighted mean MD in posterior thalamic radiation
Weighted mean MD in parahippocampal part of cingulum
Weighted mean MD in cingulate gyrus part of cingulum
Weighted mean MD in middle cerebellar peduncle

## Sheet: rs-fMRI
List of rs-fMRI outcomes
Connectivity between anterior DMN and lateral VN2
Connectivity between BGN and precuneus/ PCC DMN
Connectivity between left CON and anterior DMN2
Connectivity between SMN and medial VN2
Connectivity between medial VN and medial VN2
Connectivity between SMN2 and SMN3
Connectivity between left FPN and AN2
Connectivity between SMN3 and BGN
Connectivity between lateral VN and lateral VN2
Connectivity between SMN and posterior DMN2
Connectivity between left CON and precuneus/ PCC DMN
Connectivity between medial VN and left CON
Connectivity between anterior DMN and BGN
Connectivity between anterior DMN and lateral VN
Connectivity between SMN2 and precuneus/ PCC DMN
Connectivity between right FPN and SMN2
Connectivity between SMN2 and BGN
Connectivity between AN2 and precuneus/ PCC DMN
Connectivity between lateral VN and posterior DMN2
Connectivity between SMN3 and anterior DMN2
Connectivity between SMN2 and anterior DMN2
Connectivity between posterior DMN and AN
Connectivity between medial VN2 and BGN
Connectivity between medial VN and anterior DMN2
Connectivity between medial VN and left FPN
Connectivity between SMN3 and CN
Connectivity between posterior DMN and CN
Connectivity between CN and precuneus/ PCC DMN
Connectivity between CN and right CON
Connectivity between anterior DMN2 and lateral VN2
Connectivity between posterior DMN2 and SMN2
Connectivity between lateral VN and posterior DMN
Connectivity between posterior DMN2 and anterior DMN2
Connectivity between medial VN and ECN
Connectivity between posterior DMN2 and right CON
Connectivity between anterior DMN and right CON
Connectivity between anterior DMN2 and right CON
Connectivity between medial VN and lateral VN2
Connectivity between SMN and lateral VN2
Connectivity between medial VN2 and CN
Connectivity between posterior DMN2 and AN2
Connectivity between AN and SMN3
Connectivity between left CON and ECN
Connectivity between SMN and BGN
Connectivity between SMN2 and AN
Connectivity between SMN and medial VN
Connectivity between posterior DMN and precuneus/ PCC DMN
Connectivity between medial VN and SMN3
Connectivity between anterior DMN2 and precuneus/ PCC DMN
Connectivity between right FPN and lateral VN2
Connectivity between medial VN2 and left CON
Connectivity between AN and lateral VN2
Connectivity between SMN2 and ECN
Connectivity between AN and precuneus/ PCC DMN
Connectivity between medial VN2 and AN
Connectivity between posterior DMN and ECN
Connectivity between right FPN and ECN
Connectivity between SMN and ECN
Connectivity between left FPN and lateral VN2
Connectivity between posterior DMN2 and SMN3
Connectivity between left FPN and CN
Connectivity between SMN and SMN3
Connectivity between CN and AN2
Connectivity between SMN3 and precuneus/ PCC DMN
Connectivity between SMN and right FPN
Connectivity between posterior DMN and medial VN2
Connectivity between lateral VN and SMN
Connectivity between medial VN2 and precuneus/ PCC DMN
Connectivity between lateral VN and CN
Connectivity between posterior DMN2 and CN
Connectivity between medial VN2 and right CON
Connectivity between left CON and CN
Connectivity between SMN and AN
Connectivity between anterior DMN and medial VN
Connectivity between lateral VN and right FPN
Connectivity between right FPN and AN
Connectivity between medial VN2 and lateral VN2
Connectivity between medial VN and posterior DMN
Connectivity between anterior DMN and left CON
Connectivity between anterior DMN2 and ECN
Connectivity between lateral VN and SMN2
Connectivity between posterior DMN and BGN
Connectivity between left FPN and right CON
Connectivity between posterior DMN2 and precuneus/ PCC DMN
Connectivity between anterior DMN and posterior DMN2
Connectivity between left FPN and SMN3
Connectivity between SMN and left FPN
Connectivity between right FPN and left CON
Connectivity between left FPN and ECN
Connectivity between SMN3 and AN2
Connectivity between SMN2 and lateral VN2
Connectivity between medial VN and precuneus/ PCC DMN
Connectivity between BGN and right CON
Connectivity between lateral VN2 and right CON
Connectivity between right FPN and posterior DMN2
Connectivity between anterior DMN and right FPN
Connectivity between medial VN and AN
Connectivity between SMN and CN
Connectivity between ECN and precuneus/ PCC DMN
Connectivity between SMN3 and left CON
Connectivity between lateral VN and anterior DMN2
Connectivity between left FPN and medial VN2
Connectivity between posterior DMN and SMN3
Connectivity between CN and ECN
Connectivity between BGN and lateral VN2
Connectivity between left CON and AN2
Connectivity between CN and BGN
Connectivity between SMN2 and AN2
Connectivity between SMN and precuneus/ PCC DMN
Connectivity between posterior DMN and right CON
Connectivity between right FPN and anterior DMN2
Connectivity between posterior DMN2 and lateral VN2
Connectivity between medial VN and BGN
Connectivity between lateral VN and left FPN
Connectivity between ECN and lateral VN2
Connectivity between anterior DMN2 and CN
Connectivity between lateral VN and precuneus/ PCC DMN
Connectivity between lateral VN and ECN
Connectivity between medial VN2 and SMN2
Connectivity between precuneus/ PCC DMN and right CON
Connectivity between medial VN and CN
Connectivity between lateral VN and BGN
Connectivity between ECN and BGN
Connectivity between left FPN and posterior DMN2
Connectivity between posterior DMN and anterior DMN2
Connectivity between SMN and left CON
Connectivity between anterior DMN and CN
Connectivity between lateral VN and AN2
Connectivity between SMN2 and CN
Connectivity between lateral VN and medial VN
Connectivity between anterior DMN and AN2
Connectivity between ECN and AN2
Connectivity between anterior DMN and SMN
Connectivity between AN and right CON
Connectivity between AN and left CON
Connectivity between anterior DMN and AN
Connectivity between SMN and anterior DMN2
Connectivity between left FPN and SMN2
Connectivity between anterior DMN and anterior DMN2
Connectivity between SMN2 and left CON
Connectivity between right FPN and posterior DMN
Connectivity between SMN and posterior DMN
Connectivity between medial VN and SMN2
Connectivity between medial VN2 and ECN
Connectivity between medial VN and posterior DMN2
Connectivity between posterior DMN2 and AN
Connectivity between ECN and right CON
Connectivity between medial VN2 and AN2
Connectivity between anterior DMN and ECN
Connectivity between SMN3 and right CON
Connectivity between left FPN and BGN
Connectivity between left CON and right CON
Connectivity between anterior DMN and posterior DMN
Connectivity between SMN and SMN2
Connectivity between anterior DMN2 and AN2
Connectivity between posterior DMN and SMN2
Connectivity between left FPN and posterior DMN
Connectivity between medial VN and right CON
Connectivity between CN and lateral VN2
Connectivity between left CON and lateral VN2
Connectivity between lateral VN and SMN3
Connectivity between AN2 and right CON
Connectivity between right FPN and AN2
Connectivity between AN and AN2
Connectivity between medial VN2 and SMN3
Connectivity between right FPN and medial VN2
Connectivity between AN and BGN
Connectivity between posterior DMN2 and left CON
Connectivity between right FPN and right CON
Connectivity between right FPN and SMN3
Connectivity between anterior DMN and SMN2
Connectivity between medial VN2 and anterior DMN2
Connectivity between anterior DMN2 and BGN
Connectivity between anterior DMN and medial VN2
Connectivity between lateral VN and AN
Connectivity between anterior DMN and left FPN
Connectivity between AN2 and lateral VN2
Connectivity between posterior DMN2 and ECN
Connectivity between lateral VN and left CON
Connectivity between SMN2 and right CON
Connectivity between AN and anterior DMN2
Connectivity between anterior DMN and precuneus/ PCC DMN
Connectivity between right FPN and CN
Connectivity between right FPN and BGN
Connectivity between right FPN and precuneus/ PCC DMN
Connectivity between left CON and BGN
Connectivity between SMN3 and ECN
Connectivity between left FPN and precuneus/ PCC DMN
Connectivity between AN and ECN
Connectivity between posterior DMN and posterior DMN2
Connectivity between left FPN and anterior DMN2
Connectivity between medial VN and AN2
Connectivity between left FPN and left CON
Connectivity between SMN3 and lateral VN2
Connectivity between anterior DMN and SMN3
Connectivity between right FPN and left FPN
Connectivity between SMN and right CON
Connectivity between posterior DMN and AN2
Connectivity between AN and CN
Connectivity between medial VN and right FPN
Connectivity between posterior DMN and lateral VN2
Connectivity between left FPN and AN
Connectivity between posterior DMN and left CON
Connectivity between posterior DMN2 and BGN
Connectivity between lateral VN2 and precuneus/ PCC DMN
Connectivity between lateral VN and medial VN2
Connectivity between AN2 and BGN
Connectivity between SMN and AN2
Connectivity between medial VN2 and posterior DMN2
Connectivity between lateral VN and right CON
