# Supplementary material for: Leisure Activities and Their Relationship With MRI Measures of Brain Structure, Functional Connectivity, and Cognition in the UK Biobank Cohort
Source: Front Aging Neurosci. 2021 Nov 16;13:734866. doi: 10.3389/fnagi.2021.734866 (PMC8635062; doi:10.3389/fnagi.2021.734866)
Supplement: Supplementary file 3 [file Data_Sheet_3.xlsx]

## Sheet: Omnibus_tests_MRI
Table S2: Omnibus tests evaluating whether there were significant differences in age, sex, education, occupational status and depression/anxiety diagnosis between each activity group in the MRI sample. These significant differences were further explored in a series of posthoc comparisons (i.e., Posthoc_MRI tab). Bold text highlights comparisons that survived corrections for multiple comparisons.
Dependent Variable	Independent Variable	group 0	group 0 spread	group 1	group 1 spread	group 2	group 2 spread	group 3	group 3 spread	statistic	p-value	method	FDR q-value
Education (median, IQR)	Leisure time computer use	4	2	4	2	4	2	5	1	173.098	2.72841e-37	Kruskal-Wallis rank sum test	8.18524e-36
Education (median, IQR)	Adult Educational classes	4	1	5	1	5	1	5	1	121.014	4.66703e-26	Kruskal-Wallis rank sum test	7.00055e-25
Education (median, IQR)	Pubs/social clubs	5	1	4	1	5	1	4	1	91.4621	1.06287e-19	Kruskal-Wallis rank sum test	1.06287e-18
Age (mean, SD)	Sports club/gym attendance	57.3746	7.09679	56.2252	7.47372	55.792	7.24894	55.6295	7.36417	28.9332	2.20886e-18	One-way analysis of means (not assuming equal variances)	1.65665e-17
Age (mean, SD)	Adult Educational classes	56.107	7.36071	56.5951	7.4707	57.6966	6.35263	59.1485	6.44682	29.2106	5.99445e-18	One-way analysis of means (not assuming equal variances)	3.59667e-17
Occupational Status (median, IQR)	Leisure time computer use	6	8	7	8	7	3	8	2	73.0195	9.6274e-16	Kruskal-Wallis rank sum test	4.8137e-15
Age (mean, SD)	Religious activities	56.0284	7.35656	54.6437	7.65963	57.1267	7.33809	57.6753	6.91391	25.6704	1.93595e-15	One-way analysis of means (not assuming equal variances)	8.29691e-15
Education (median, IQR)	Family and friend visits	5	1	5	1	5	1	4	1	56.3049	3.61639e-12	Kruskal-Wallis rank sum test	1.35615e-11
Age (mean, SD)	Pubs/social clubs	56.8551	7.28497	55.8376	7.34031	55.7367	7.37254	55.8048	7.24825	12.3876	5.122e-08	One-way analysis of means (not assuming equal variances)	1.70733e-07
Education (median, IQR)	Religious activities	4	1	5	1	4	1	5	1	32.9533	3.2946e-07	Kruskal-Wallis rank sum test	9.88379e-07
Occupational Status (median, IQR)	Sports club/gym attendance	7	3	8	2	8	2	8	2	31.1031	8.08617e-07	Kruskal-Wallis rank sum test	2.20532e-06
Occupational Status (median, IQR)	Family and friend visits	8	2	8	3	8	2	8	3	29.6638	1.62409e-06	Kruskal-Wallis rank sum test	4.06023e-06
Education (median, IQR)	Sports club/gym attendance	4	1	4	1	5	1	5	1	26.3383	8.10172e-06	Kruskal-Wallis rank sum test	1.86963e-05
Age (mean, SD)	Family and friend visits	55.7387	7.49992	55.7066	7.81165	55.8884	6.73574	56.6184	7.28428	6.24351	0.000329692	One-way analysis of means (not assuming equal variances)	0.000659386
Age (mean, SD)	Leisure time computer use	57.0355	7.22974	54.0904	7.7469	56.0537	7.44483	56.4636	7.27048	6.33085	0.000329693	One-way analysis of means (not assuming equal variances)	0.000659386
Occupational Status (median, IQR)	Religious activities	8	2	7	3	7	8	8	3	18.2381	0.00039281	Kruskal-Wallis rank sum test	0.000681477
Sex (n. of females, percentage)	Sports club/gym attendance	1408	52.0133	529	58.3885	525	60	1435	53.8664	23.3787	0.00049975	Pearson's Chi-squared test with simulated p-value (2000 replicates)	0.000681477
Sex (n. of females, percentage)	Religious activities	2659	51.0561	106	60.9195	152	68.7783	980	63.2666	93.9738	0.00049975	Pearson's Chi-squared test with simulated p-value (2000 replicates)	0.000681477
Sex (n. of females, percentage)	Family and friend visits	314	45.8394	277	46.7116	377	52.5802	2929	56.7966	47.2571	0.00049975	Pearson's Chi-squared test with simulated p-value (2000 replicates)	0.000681477
Sex (n. of females, percentage)	Pubs/social clubs	2573	64.7458	347	52.1805	340	53.2915	637	33.9733	488.621	0.00049975	Pearson's Chi-squared test with simulated p-value (2000 replicates)	0.000681477
Sex (n. of females, percentage)	Adult Educational classes	2947	50.7753	387	67.5393	312	70.1124	251	76.0606	177.354	0.00049975	Pearson's Chi-squared test with simulated p-value (2000 replicates)	0.000681477
Sex (n. of females, percentage)	Leisure time computer use	129	65.4822	120	67.7966	412	66.9919	3236	52.5069	70.7718	0.00049975	Pearson's Chi-squared test with simulated p-value (2000 replicates)	0.000681477
Occupational Status (median, IQR)	Pubs/social clubs	8	2	8	3	8	2	8	3	9.05625	0.0285523	Kruskal-Wallis rank sum test	0.0372421
Occupational Status (median, IQR)	Adult Educational classes	8	2	8	4	8	2	8	8	8.41735	0.0381296	Kruskal-Wallis rank sum test	0.047662
Depression/Anxiety diagnosis	Religious activities	40	0.768049	2	1.14943	4	1.80995	5	0.322789	7.77841	0.0629685	Pearson's Chi-squared test with simulated p-value (2000 replicates)	0.0755622
Depression/Anxiety diagnosis	Family and friend visits	9	1.31387	2	0.337268	8	1.11576	32	0.620516	6.94135	0.069965	Pearson's Chi-squared test with simulated p-value (2000 replicates)	0.0807289
Depression/Anxiety diagnosis	Pubs/social clubs	26	0.654253	8	1.20301	1	0.15674	16	0.853333	5.75881	0.125937	Pearson's Chi-squared test with simulated p-value (2000 replicates)	0.13993
Depression/Anxiety diagnosis	Sports club/gym attendance	20	0.738825	5	0.551876	11	1.25714	15	0.563063	4.86291	0.185407	Pearson's Chi-squared test with simulated p-value (2000 replicates)	0.198651
Depression/Anxiety diagnosis	Adult Educational classes	42	0.723639	3	0.52356	2	0.449438	4	1.21212	1.89749	0.566717	Pearson's Chi-squared test with simulated p-value (2000 replicates)	0.586259
Depression/Anxiety diagnosis	Leisure time computer use	1	0.507614	1	0.564972	5	0.813008	44	0.713938	0.259109	0.969015	Pearson's Chi-squared test with simulated p-value (2000 replicates)	0.969015

## Sheet: Posthoc_MRI
Table S2: Posthoc pairwise comparisons of age, sex, education and occupation for each activity group. Please see the Omnibus_tests_MRI tab to interpret the direction of the reported significant differences below.
Dependent variable	Independent Variable	Contrast	Method	Statistic	p-value	FDR q-value
Sex (n. of females, percentage)	Religious activities	group 0 vs. group 2	Posthoc Chi-squared test	n/a	0	0
Sex (n. of females, percentage)	Religious activities	group 0 vs. group 3	Posthoc Chi-squared test	n/a	0	0
Sex (n. of females, percentage)	Family and friend visits	group 0 vs. group 3	Posthoc Chi-squared test	n/a	0	0
Sex (n. of females, percentage)	Pubs/social clubs	group 0 vs. group 1	Posthoc Chi-squared test	n/a	0	0
Sex (n. of females, percentage)	Pubs/social clubs	group 0 vs. group 2	Posthoc Chi-squared test	n/a	0	0
Sex (n. of females, percentage)	Pubs/social clubs	group 0 vs. group 3	Posthoc Chi-squared test	n/a	0	0
Sex (n. of females, percentage)	Pubs/social clubs	group 1 vs. group 3	Posthoc Chi-squared test	n/a	0	0
Sex (n. of females, percentage)	Pubs/social clubs	group 2 vs. group 3	Posthoc Chi-squared test	n/a	0	0
Sex (n. of females, percentage)	Adult Educational classes	group 0 vs. group 1	Posthoc Chi-squared test	n/a	0	0
Sex (n. of females, percentage)	Adult Educational classes	group 0 vs. group 2	Posthoc Chi-squared test	n/a	0	0
Sex (n. of females, percentage)	Adult Educational classes	group 0 vs. group 3	Posthoc Chi-squared test	n/a	0	0
Sex (n. of females, percentage)	Leisure time computer use	group 2 vs. group 3	Posthoc Chi-squared test	n/a	0	0
Education (median, IQR)	Pubs/social clubs	group 0 vs. group 3	Dunn's Test	9.34393	9.28272e-21	1.02824e-19
Education (median, IQR)	Leisure time computer use	group 0 vs. group 3	Dunn's Test	-8.75393	2.06042e-18	2.11929e-17
Education (median, IQR)	Leisure time computer use	group 2 vs. group 3	Dunn's Test	-8.63412	5.91783e-18	5.68112e-17
Education (median, IQR)	Adult Educational classes	group 0 vs. group 3	Dunn's Test	-8.03902	9.05623e-16	8.15061e-15
Education (median, IQR)	Adult Educational classes	group 0 vs. group 2	Dunn's Test	-7.19289	6.34338e-13	5.37322e-12
Occupational Status (median, IQR)	Leisure time computer use	group 0 vs. group 3	Dunn's Test	-7.02093	2.20388e-12	1.76311e-11
Age (mean, SD)	Sports club/gym attendance	group 3 vs. group 0	Tukey's ‘Honest Significant Difference’	-1.74508	3.82283e-12	2.78345e-11
Age (mean, SD)	Religious activities	group 3 vs. group 0	Tukey's ‘Honest Significant Difference’	1.64686	3.86591e-12	2.78345e-11
Age (mean, SD)	Adult Educational classes	group 3 vs. group 0	Tukey's ‘Honest Significant Difference’	3.04149	4.79006e-12	3.28461e-11
Education (median, IQR)	Family and friend visits	group 2 vs. group 3	Dunn's Test	6.33385	2.39124e-10	1.56517e-09
Education (median, IQR)	Leisure time computer use	group 1 vs. group 3	Dunn's Test	-6.08219	1.18555e-09	7.42259e-09
Education (median, IQR)	Religious activities	group 0 vs. group 3	Dunn's Test	-5.56588	2.60829e-08	1.56497e-07
Occupational Status (median, IQR)	Sports club/gym attendance	group 0 vs. group 3	Dunn's Test	-5.55536	2.77043e-08	1.59577e-07
Age (mean, SD)	Sports club/gym attendance	group 2 vs. group 0	Tukey's ‘Honest Significant Difference’	-1.58258	1.31357e-07	7.27516e-07
Age (mean, SD)	Religious activities	group 3 vs. group 1	Tukey's ‘Honest Significant Difference’	3.0316	1.12647e-06	6.00782e-06
Age (mean, SD)	Pubs/social clubs	group 3 vs. group 0	Tukey's ‘Honest Significant Difference’	-1.05026	1.6557e-06	8.51501e-06
Age (mean, SD)	Adult Educational classes	group 3 vs. group 1	Tukey's ‘Honest Significant Difference’	2.55337	2.29177e-06	1.13798e-05
Education (median, IQR)	Sports club/gym attendance	group 0 vs. group 3	Dunn's Test	-4.6901	2.73077e-06	1.31077e-05
Occupational Status (median, IQR)	Leisure time computer use	group 0 vs. group 2	Dunn's Test	-4.66147	3.13954e-06	1.45837e-05
Education (median, IQR)	Family and friend visits	group 0 vs. group 3	Dunn's Test	4.64267	3.43937e-06	1.54772e-05
Education (median, IQR)	Pubs/social clubs	group 2 vs. group 3	Dunn's Test	4.62602	3.72763e-06	1.6266e-05
Sex (n. of females, percentage)	Family and friend visits	group 1 vs. group 3	Posthoc Chi-squared test	n/a	4e-06	1.69412e-05
Occupational Status (median, IQR)	Leisure time computer use	group 1 vs. group 3	Dunn's Test	-4.43187	9.34183e-06	3.8435e-05
Education (median, IQR)	Adult Educational classes	group 0 vs. group 1	Dunn's Test	-4.42443	9.66951e-06	3.86781e-05
Occupational Status (median, IQR)	Family and friend visits	group 0 vs. group 3	Dunn's Test	4.29417	1.75344e-05	6.82421e-05
Sex (n. of females, percentage)	Sports club/gym attendance	group 0 vs. group 2	Posthoc Chi-squared test	n/a	4.1e-05	0.000155368
Age (mean, SD)	Adult Educational classes	group 2 vs. group 0	Tukey's ‘Honest Significant Difference’	1.58963	5.2839e-05	0.000195098
Sex (n. of females, percentage)	Leisure time computer use	group 1 vs. group 3	Posthoc Chi-squared test	n/a	6.4e-05	0.0002304
Age (mean, SD)	Leisure time computer use	group 3 vs. group 1	Tukey's ‘Honest Significant Difference’	2.37318	0.00011838	0.000415774
Occupational Status (median, IQR)	Family and friend visits	group 2 vs. group 3	Dunn's Test	3.82489	0.000130828	0.000448555
Education (median, IQR)	Adult Educational classes	group 1 vs. group 3	Dunn's Test	-3.77972	0.000157006	0.000525788
Education (median, IQR)	Pubs/social clubs	group 0 vs. group 1	Dunn's Test	3.73631	0.000186738	0.000611143
Age (mean, SD)	Sports club/gym attendance	group 1 vs. group 0	Tukey's ‘Honest Significant Difference’	-1.14942	0.000221632	0.000709221
Sex (n. of females, percentage)	Leisure time computer use	group 0 vs. group 3	Posthoc Chi-squared test	n/a	0.000359	0.00112383
Age (mean, SD)	Leisure time computer use	group 1 vs. group 0	Tukey's ‘Honest Significant Difference’	-2.94514	0.000568208	0.00174089
Education (median, IQR)	Sports club/gym attendance	group 0 vs. group 2	Dunn's Test	-3.39501	0.000686255	0.00205877
Sex (n. of females, percentage)	Sports club/gym attendance	group 0 vs. group 1	Posthoc Chi-squared test	n/a	0.00093	0.00273306
Education (median, IQR)	Leisure time computer use	group 0 vs. group 2	Dunn's Test	-3.27926	0.00104082	0.00299755
Sex (n. of females, percentage)	Sports club/gym attendance	group 2 vs. group 3	Posthoc Chi-squared test	n/a	0.001707	0.00481976
Occupational Status (median, IQR)	Religious activities	group 0 vs. group 2	Dunn's Test	3.12293	0.00179063	0.00495868
Age (mean, SD)	Pubs/social clubs	group 2 vs. group 0	Tukey's ‘Honest Significant Difference’	-1.11838	0.00183487	0.0049853
Education (median, IQR)	Religious activities	group 2 vs. group 3	Dunn's Test	-3.05141	0.00227767	0.00607379
Occupational Status (median, IQR)	Leisure time computer use	group 2 vs. group 3	Dunn's Test	-2.99218	0.00276993	0.00725218
Occupational Status (median, IQR)	Religious activities	group 0 vs. group 3	Dunn's Test	2.98388	0.00284618	0.00731874
Education (median, IQR)	Family and friend visits	group 1 vs. group 2	Dunn's Test	-2.97281	0.0029509	0.0074549
Age (mean, SD)	Religious activities	group 2 vs. group 1	Tukey's ‘Honest Significant Difference’	2.48302	0.00420754	0.0104463
Age (mean, SD)	Pubs/social clubs	group 1 vs. group 0	Tukey's ‘Honest Significant Difference’	-1.01746	0.0048056	0.0117289
Occupational Status (median, IQR)	Family and friend visits	group 0 vs. group 1	Dunn's Test	2.73384	0.00626009	0.0150242
Sex (n. of females, percentage)	Adult Educational classes	group 1 vs. group 3	Posthoc Chi-squared test	n/a	0.007838	0.0185028
Occupational Status (median, IQR)	Pubs/social clubs	group 0 vs. group 3	Dunn's Test	-2.62493	0.0086666	0.0200475
Age (mean, SD)	Leisure time computer use	group 2 vs. group 1	Tukey's ‘Honest Significant Difference’	1.96326	0.00877077	0.0200475
Occupational Status (median, IQR)	Adult Educational classes	group 2 vs. group 3	Dunn's Test	2.59371	0.00949466	0.021363
Sex (n. of females, percentage)	Religious activities	group 0 vs. group 1	Posthoc Chi-squared test	n/a	0.010893	0.0241322
Education (median, IQR)	Adult Educational classes	group 1 vs. group 2	Dunn's Test	-2.53323	0.0113016	0.024658
Sex (n. of females, percentage)	Family and friend visits	group 0 vs. group 2	Posthoc Chi-squared test	n/a	0.012072	0.0259458
Occupational Status (median, IQR)	Leisure time computer use	group 1 vs. group 2	Dunn's Test	-2.47763	0.013226	0.0280079
Age (mean, SD)	Family and friend visits	group 3 vs. group 0	Tukey's ‘Honest Significant Difference’	0.879697	0.0160943	0.0335882
Occupational Status (median, IQR)	Adult Educational classes	group 1 vs. group 2	Dunn's Test	-2.39981	0.0164036	0.0337444
Occupational Status (median, IQR)	Sports club/gym attendance	group 0 vs. group 2	Dunn's Test	-2.38834	0.0169247	0.0343262
Occupational Status (median, IQR)	Family and friend visits	group 1 vs. group 2	Dunn's Test	-2.36302	0.0181265	0.0362529
Sex (n. of females, percentage)	Sports club/gym attendance	group 1 vs. group 3	Posthoc Chi-squared test	n/a	0.018406	0.0363077
Education (median, IQR)	Pubs/social clubs	group 1 vs. group 3	Dunn's Test	2.33193	0.0197045	0.0383439
Age (mean, SD)	Family and friend visits	group 3 vs. group 1	Tukey's ‘Honest Significant Difference’	0.911806	0.0207077	0.0394442
Occupational Status (median, IQR)	Adult Educational classes	group 0 vs. group 2	Dunn's Test	-2.31127	0.0208178	0.0394442
Education (median, IQR)	Sports club/gym attendance	group 1 vs. group 3	Dunn's Test	-2.25797	0.0239472	0.0447844
Age (mean, SD)	Adult Educational classes	group 3 vs. group 2	Tukey's ‘Honest Significant Difference’	1.45186	0.0305549	0.0564091
Sex (n. of females, percentage)	Family and friend visits	group 2 vs. group 3	Posthoc Chi-squared test	n/a	0.033303	0.0607042
Sex (n. of females, percentage)	Family and friend visits	group 1 vs. group 2	Posthoc Chi-squared test	n/a	0.03511	0.063198
Occupational Status (median, IQR)	Sports club/gym attendance	group 0 vs. group 1	Dunn's Test	-2.09473	0.0361954	0.0643474
Education (median, IQR)	Family and friend visits	group 1 vs. group 3	Dunn's Test	2.01649	0.0437492	0.0768279
Occupational Status (median, IQR)	Pubs/social clubs	group 0 vs. group 2	Dunn's Test	-1.94154	0.0521928	0.0905513
Education (median, IQR)	Pubs/social clubs	group 1 vs. group 2	Dunn's Test	-1.92678	0.0540076	0.0925845
Education (median, IQR)	Sports club/gym attendance	group 1 vs. group 2	Dunn's Test	-1.91713	0.0552215	0.0935517
Age (mean, SD)	Family and friend visits	group 3 vs. group 2	Tukey's ‘Honest Significant Difference’	0.729959	0.0585076	0.0979662
Occupational Status (median, IQR)	Sports club/gym attendance	group 1 vs. group 3	Dunn's Test	-1.85158	0.0640859	0.105552
Age (mean, SD)	Religious activities	group 1 vs. group 0	Tukey's ‘Honest Significant Difference’	-1.38474	0.0645038	0.105552
Education (median, IQR)	Family and friend visits	group 0 vs. group 1	Dunn's Test	1.80711	0.070745	0.114464
Sex (n. of females, percentage)	Adult Educational classes	group 2 vs. group 3	Posthoc Chi-squared test	n/a	0.073082	0.116931
Occupational Status (median, IQR)	Religious activities	group 2 vs. group 3	Dunn's Test	-1.78184	0.074776	0.118327
Age (mean, SD)	Adult Educational classes	group 2 vs. group 1	Tukey's ‘Honest Significant Difference’	1.10152	0.0776136	0.120581
Education (median, IQR)	Religious activities	group 1 vs. group 3	Dunn's Test	-1.76315	0.0778752	0.120581
Occupational Status (median, IQR)	Leisure time computer use	group 0 vs. group 1	Dunn's Test	-1.6442	0.100134	0.152949
Education (median, IQR)	Leisure time computer use	group 0 vs. group 1	Dunn's Test	-1.64049	0.100904	0.152949
Sex (n. of females, percentage)	Religious activities	group 1 vs. group 2	Posthoc Chi-squared test	n/a	0.111054	0.166581
Sex (n. of females, percentage)	Religious activities	group 2 vs. group 3	Posthoc Chi-squared test	n/a	0.116153	0.172433
Age (mean, SD)	Religious activities	group 2 vs. group 0	Tukey's ‘Honest Significant Difference’	1.09828	0.123386	0.181302
Occupational Status (median, IQR)	Sports club/gym attendance	group 2 vs. group 3	Dunn's Test	-1.50734	0.131724	0.191599
Age (mean, SD)	Sports club/gym attendance	group 3 vs. group 1	Tukey's ‘Honest Significant Difference’	-0.595661	0.143022	0.205951
Occupational Status (median, IQR)	Religious activities	group 0 vs. group 1	Dunn's Test	1.43845	0.150306	0.214298
Education (median, IQR)	Adult Educational classes	group 2 vs. group 3	Dunn's Test	-1.39214	0.163879	0.231358
Sex (n. of females, percentage)	Sports club/gym attendance	group 0 vs. group 3	Posthoc Chi-squared test	n/a	0.180394	0.252201
Occupational Status (median, IQR)	Adult Educational classes	group 0 vs. group 3	Dunn's Test	1.32062	0.186627	0.258407
Education (median, IQR)	Family and friend visits	group 0 vs. group 2	Dunn's Test	-1.19131	0.233531	0.320272
Education (median, IQR)	Pubs/social clubs	group 0 vs. group 2	Dunn's Test	1.16679	0.243294	0.330513
Education (median, IQR)	Leisure time computer use	group 1 vs. group 2	Dunn's Test	-1.15552	0.247877	0.333591
Occupational Status (median, IQR)	Pubs/social clubs	group 0 vs. group 1	Dunn's Test	-1.07535	0.282216	0.374657
Education (median, IQR)	Sports club/gym attendance	group 0 vs. group 1	Dunn's Test	-1.07228	0.283595	0.374657
Occupational Status (median, IQR)	Religious activities	group 1 vs. group 2	Dunn's Test	1.02245	0.306569	0.401326
Age (mean, SD)	Leisure time computer use	group 2 vs. group 0	Tukey's ‘Honest Significant Difference’	-0.981874	0.354083	0.459351
Occupational Status (median, IQR)	Adult Educational classes	group 0 vs. group 1	Dunn's Test	0.866547	0.38619	0.49653
Education (median, IQR)	Religious activities	group 0 vs. group 2	Dunn's Test	0.849329	0.395698	0.504252
Sex (n. of females, percentage)	Adult Educational classes	group 1 vs. group 2	Posthoc Chi-squared test	n/a	0.413801	0.522696
Age (mean, SD)	Adult Educational classes	group 1 vs. group 0	Tukey's ‘Honest Significant Difference’	0.488118	0.417686	0.523016
Education (median, IQR)	Religious activities	group 1 vs. group 2	Dunn's Test	0.773975	0.438945	0.544898
Occupational Status (median, IQR)	Pubs/social clubs	group 1 vs. group 2	Dunn's Test	-0.681229	0.495726	0.61001
Sex (n. of females, percentage)	Sports club/gym attendance	group 1 vs. group 2	Posthoc Chi-squared test	n/a	0.499869	0.61001
Occupational Status (median, IQR)	Pubs/social clubs	group 1 vs. group 3	Dunn's Test	-0.631206	0.527906	0.63881
Age (mean, SD)	Leisure time computer use	group 3 vs. group 2	Tukey's ‘Honest Significant Difference’	0.409914	0.544716	0.653659
Sex (n. of females, percentage)	Religious activities	group 1 vs. group 3	Posthoc Chi-squared test	n/a	0.562473	0.669389
Age (mean, SD)	Sports club/gym attendance	group 2 vs. group 1	Tukey's ‘Honest Significant Difference’	-0.433166	0.58977	0.695951
Occupational Status (median, IQR)	Adult Educational classes	group 1 vs. group 3	Dunn's Test	0.532387	0.594458	0.695951
Occupational Status (median, IQR)	Family and friend visits	group 1 vs. group 3	Dunn's Test	0.490882	0.62351	0.724076
Sex (n. of females, percentage)	Leisure time computer use	group 0 vs. group 1	Posthoc Chi-squared test	n/a	0.661616	0.762182
Occupational Status (median, IQR)	Family and friend visits	group 0 vs. group 2	Dunn's Test	0.415116	0.678057	0.774922
Sex (n. of females, percentage)	Pubs/social clubs	group 1 vs. group 2	Posthoc Chi-squared test	n/a	0.697919	0.787428
Age (mean, SD)	Leisure time computer use	group 3 vs. group 0	Tukey's ‘Honest Significant Difference’	-0.57196	0.699936	0.787428
Age (mean, SD)	Religious activities	group 3 vs. group 2	Tukey's ‘Honest Significant Difference’	0.548578	0.720287	0.804041
Sex (n. of females, percentage)	Leisure time computer use	group 0 vs. group 2	Posthoc Chi-squared test	n/a	0.72858	0.807042
Occupational Status (median, IQR)	Religious activities	group 1 vs. group 3	Dunn's Test	-0.306405	0.759296	0.834646
Sex (n. of females, percentage)	Family and friend visits	group 0 vs. group 1	Posthoc Chi-squared test	n/a	0.778602	0.849384
Occupational Status (median, IQR)	Sports club/gym attendance	group 1 vs. group 2	Dunn's Test	-0.26326	0.79235	0.853383
Education (median, IQR)	Religious activities	group 0 vs. group 1	Dunn's Test	-0.260965	0.79412	0.853383
Occupational Status (median, IQR)	Pubs/social clubs	group 2 vs. group 3	Dunn's Test	0.202109	0.839831	0.89582
Sex (n. of females, percentage)	Leisure time computer use	group 1 vs. group 2	Posthoc Chi-squared test	n/a	0.856454	0.906834
Education (median, IQR)	Sports club/gym attendance	group 2 vs. group 3	Dunn's Test	0.103388	0.917655	0.964543
Age (mean, SD)	Sports club/gym attendance	group 3 vs. group 2	Tukey's ‘Honest Significant Difference’	-0.162495	0.939836	0.980699
Age (mean, SD)	Family and friend visits	group 2 vs. group 1	Tukey's ‘Honest Significant Difference’	0.181847	0.969848	0.999827
Age (mean, SD)	Family and friend visits	group 2 vs. group 0	Tukey's ‘Honest Significant Difference’	0.149738	0.980742	0.999827
Age (mean, SD)	Pubs/social clubs	group 2 vs. group 1	Tukey's ‘Honest Significant Difference’	-0.100917	0.994527	0.999827
Age (mean, SD)	Pubs/social clubs	group 3 vs. group 2	Tukey's ‘Honest Significant Difference’	0.0681229	0.997001	0.999827
Age (mean, SD)	Pubs/social clubs	group 3 vs. group 1	Tukey's ‘Honest Significant Difference’	-0.032794	0.999645	0.999827
Age (mean, SD)	Family and friend visits	group 1 vs. group 0	Tukey's ‘Honest Significant Difference’	-0.0321094	0.999827	0.999827

## Sheet: Omnibus_tests_cognitive
Table S4: Results of omnibus tests examining whether there were significant differences in age, sex, education, occupational status and depression/anxiety diagnosis between each activity group in the cognitive sample. These significant differences were further explored in a series of posthoc comparisons (i.e., Posthoc_cognitive tab). Bold text highlights comparisons that survived corrections for …
Dependent Variable	Independent Variable	group 0	group 0 spread	group 1	group 1 spread	group 2	group 2 spread	group 3	group 3 spread	statistic	p-value	method	FDR q-value
Age (mean, SD)	Adult Educational classes	54.7177	7.32654	56.087	7.36834	55.8727	6.88984	58.2179	6.24738	9.08579	1.13472e-05	One-way analysis of means (not assuming equal variances)	0.000113472
Age (mean, SD)	Religious activities	54.7913	7.3302	52.1364	6.73274	56.8222	7.23404	56.1733	7.09555	7.21119	0.000182395	One-way analysis of means (not assuming equal variances)	0.000911977
Sex (n. of females, percentage)	Religious activities	643	50.6299	27	61.3636	34	75.5556	247	65.8667	36.0541	0.00049975	Pearson's Chi-squared test with simulated p-value (2000 replicates)	0.00136295
Sex (n. of females, percentage)	Family and friend visits	73	43.7126	73	47.0968	92	50	713	58.0619	18.9898	0.00049975	Pearson's Chi-squared test with simulated p-value (2000 replicates)	0.00136295
Sex (n. of females, percentage)	Pubs/social clubs	638	66.5971	87	53.7037	82	48.5207	144	32.3596	147.089	0.00049975	Pearson's Chi-squared test with simulated p-value (2000 replicates)	0.00136295
Sex (n. of females, percentage)	Adult Educational classes	704	50.8303	107	66.4596	83	75.4545	57	73.0769	47.1191	0.00049975	Pearson's Chi-squared test with simulated p-value (2000 replicates)	0.00136295
Sex (n. of females, percentage)	Leisure time computer use	31	68.8889	36	75	89	62.6761	795	53.0354	16.9557	0.0009995	Pearson's Chi-squared test with simulated p-value (2000 replicates)	0.00249875
Age (mean, SD)	Sports club/gym attendance	55.9002	7.22248	55.1635	7.47958	54.6639	7.23699	54.4262	7.27632	4.7202	0.00288904	One-way analysis of means (not assuming equal variances)	0.00666701
Age (mean, SD)	Family and friend visits	54.1677	7.67381	53.4581	7.81793	55.1087	6.42903	55.3982	7.27369	3.77377	0.0109271	One-way analysis of means (not assuming equal variances)	0.0218542
Age (mean, SD)	Leisure time computer use	55.4667	8.27263	53.8542	7.32233	53.8873	7.46633	55.2155	7.24543	1.84014	0.144447	One-way analysis of means (not assuming equal variances)	0.216671
Age (mean, SD)	Pubs/social clubs	55.3831	7.23428	54.284	7.63814	55.142	7.05446	54.6764	7.38842	1.58851	0.19144	One-way analysis of means (not assuming equal variances)	0.261054
Sex (n. of females, percentage)	Sports club/gym attendance	325	52.3349	119	57.2115	137	56.8465	370	55.7229	2.64669	0.436282	Pearson's Chi-squared test with simulated p-value (2000 replicates)	0.467445

## Sheet: Posthoc_cognitive
Table S5: Posthoc pairwise comparisons of age, sex, education and occupation for each activity group. Please see the Omnibus_tests_cognitive tab to interpret the direction of the reported significant differences below.
Dependent variable	Independent Variable	Contrast	Method	Estimate	p-value	FDR q-value
Sex (n. of females, percentage)	Religious activities	group 0 vs. group 2	Posthoc Chi-squared test	n/a	0	0
Sex (n. of females, percentage)	Religious activities	group 0 vs. group 3	Posthoc Chi-squared test	n/a	0	0
Sex (n. of females, percentage)	Family and friend visits	group 0 vs. group 3	Posthoc Chi-squared test	n/a	0	0
Sex (n. of females, percentage)	Pubs/social clubs	group 0 vs. group 1	Posthoc Chi-squared test	n/a	0	0
Sex (n. of females, percentage)	Pubs/social clubs	group 0 vs. group 2	Posthoc Chi-squared test	n/a	0	0
Sex (n. of females, percentage)	Pubs/social clubs	group 0 vs. group 3	Posthoc Chi-squared test	n/a	0	0
Sex (n. of females, percentage)	Pubs/social clubs	group 1 vs. group 3	Posthoc Chi-squared test	n/a	0	0
Sex (n. of females, percentage)	Pubs/social clubs	group 2 vs. group 3	Posthoc Chi-squared test	n/a	0	0
Sex (n. of females, percentage)	Adult Educational classes	group 0 vs. group 1	Posthoc Chi-squared test	n/a	0	0
Sex (n. of females, percentage)	Adult Educational classes	group 0 vs. group 2	Posthoc Chi-squared test	n/a	0	0
Sex (n. of females, percentage)	Adult Educational classes	group 0 vs. group 3	Posthoc Chi-squared test	n/a	0	0
Sex (n. of females, percentage)	Leisure time computer use	group 2 vs. group 3	Posthoc Chi-squared test	n/a	0	0
Education (median, IQR)	Pubs/social clubs	group 0 vs. group 3	Dunn's Test	9.34393	9.28272e-21	1.02824e-19
Education (median, IQR)	Leisure time computer use	group 0 vs. group 3	Dunn's Test	-8.75393	2.06042e-18	2.11929e-17
Education (median, IQR)	Leisure time computer use	group 2 vs. group 3	Dunn's Test	-8.63412	5.91783e-18	5.68112e-17
Education (median, IQR)	Adult Educational classes	group 0 vs. group 3	Dunn's Test	-8.03902	9.05623e-16	8.15061e-15
Education (median, IQR)	Adult Educational classes	group 0 vs. group 2	Dunn's Test	-7.19289	6.34338e-13	5.37322e-12
Occupational Status (median, IQR)	Leisure time computer use	group 0 vs. group 3	Dunn's Test	-7.02093	2.20388e-12	1.76311e-11
Age (mean, SD)	Sports club/gym attendance	group 3 vs. group 0	Tukey's ‘Honest Significant Difference’	-1.74508	3.82283e-12	2.78345e-11
Age (mean, SD)	Religious activities	group 3 vs. group 0	Tukey's ‘Honest Significant Difference’	1.64686	3.86591e-12	2.78345e-11
Age (mean, SD)	Adult Educational classes	group 3 vs. group 0	Tukey's ‘Honest Significant Difference’	3.04149	4.79006e-12	3.28461e-11
Education (median, IQR)	Family and friend visits	group 2 vs. group 3	Dunn's Test	6.33385	2.39124e-10	1.56517e-09
Education (median, IQR)	Leisure time computer use	group 1 vs. group 3	Dunn's Test	-6.08219	1.18555e-09	7.42259e-09
Education (median, IQR)	Religious activities	group 0 vs. group 3	Dunn's Test	-5.56588	2.60829e-08	1.56497e-07
Occupational Status (median, IQR)	Sports club/gym attendance	group 0 vs. group 3	Dunn's Test	-5.55536	2.77043e-08	1.59577e-07
Age (mean, SD)	Sports club/gym attendance	group 2 vs. group 0	Tukey's ‘Honest Significant Difference’	-1.58258	1.31357e-07	7.27516e-07
Age (mean, SD)	Religious activities	group 3 vs. group 1	Tukey's ‘Honest Significant Difference’	3.0316	1.12647e-06	6.00782e-06
Age (mean, SD)	Pubs/social clubs	group 3 vs. group 0	Tukey's ‘Honest Significant Difference’	-1.05026	1.6557e-06	8.51501e-06
Age (mean, SD)	Adult Educational classes	group 3 vs. group 1	Tukey's ‘Honest Significant Difference’	2.55337	2.29177e-06	1.13798e-05
Education (median, IQR)	Sports club/gym attendance	group 0 vs. group 3	Dunn's Test	-4.6901	2.73077e-06	1.31077e-05
Occupational Status (median, IQR)	Leisure time computer use	group 0 vs. group 2	Dunn's Test	-4.66147	3.13954e-06	1.45837e-05
Education (median, IQR)	Family and friend visits	group 0 vs. group 3	Dunn's Test	4.64267	3.43937e-06	1.54772e-05
Education (median, IQR)	Pubs/social clubs	group 2 vs. group 3	Dunn's Test	4.62602	3.72763e-06	1.6266e-05
Sex (n. of females, percentage)	Family and friend visits	group 1 vs. group 3	Posthoc Chi-squared test	n/a	4e-06	1.69412e-05
Occupational Status (median, IQR)	Leisure time computer use	group 1 vs. group 3	Dunn's Test	-4.43187	9.34183e-06	3.8435e-05
Education (median, IQR)	Adult Educational classes	group 0 vs. group 1	Dunn's Test	-4.42443	9.66951e-06	3.86781e-05
Occupational Status (median, IQR)	Family and friend visits	group 0 vs. group 3	Dunn's Test	4.29417	1.75344e-05	6.82421e-05
Sex (n. of females, percentage)	Sports club/gym attendance	group 0 vs. group 2	Posthoc Chi-squared test	n/a	4.1e-05	0.000155368
Age (mean, SD)	Adult Educational classes	group 2 vs. group 0	Tukey's ‘Honest Significant Difference’	1.58963	5.2839e-05	0.000195098
Sex (n. of females, percentage)	Leisure time computer use	group 1 vs. group 3	Posthoc Chi-squared test	n/a	6.4e-05	0.0002304
Age (mean, SD)	Leisure time computer use	group 3 vs. group 1	Tukey's ‘Honest Significant Difference’	2.37318	0.00011838	0.000415774
Occupational Status (median, IQR)	Family and friend visits	group 2 vs. group 3	Dunn's Test	3.82489	0.000130828	0.000448555
Education (median, IQR)	Adult Educational classes	group 1 vs. group 3	Dunn's Test	-3.77972	0.000157006	0.000525788
Education (median, IQR)	Pubs/social clubs	group 0 vs. group 1	Dunn's Test	3.73631	0.000186738	0.000611143
Age (mean, SD)	Sports club/gym attendance	group 1 vs. group 0	Tukey's ‘Honest Significant Difference’	-1.14942	0.000221632	0.000709221
Sex (n. of females, percentage)	Leisure time computer use	group 0 vs. group 3	Posthoc Chi-squared test	n/a	0.000359	0.00112383
Age (mean, SD)	Leisure time computer use	group 1 vs. group 0	Tukey's ‘Honest Significant Difference’	-2.94514	0.000568208	0.00174089
Education (median, IQR)	Sports club/gym attendance	group 0 vs. group 2	Dunn's Test	-3.39501	0.000686255	0.00205877
Sex (n. of females, percentage)	Sports club/gym attendance	group 0 vs. group 1	Posthoc Chi-squared test	n/a	0.00093	0.00273306
Education (median, IQR)	Leisure time computer use	group 0 vs. group 2	Dunn's Test	-3.27926	0.00104082	0.00299755
Sex (n. of females, percentage)	Sports club/gym attendance	group 2 vs. group 3	Posthoc Chi-squared test	n/a	0.001707	0.00481976
Occupational Status (median, IQR)	Religious activities	group 0 vs. group 2	Dunn's Test	3.12293	0.00179063	0.00495868
Age (mean, SD)	Pubs/social clubs	group 2 vs. group 0	Tukey's ‘Honest Significant Difference’	-1.11838	0.00183487	0.0049853
Education (median, IQR)	Religious activities	group 2 vs. group 3	Dunn's Test	-3.05141	0.00227767	0.00607379
Occupational Status (median, IQR)	Leisure time computer use	group 2 vs. group 3	Dunn's Test	-2.99218	0.00276993	0.00725218
Occupational Status (median, IQR)	Religious activities	group 0 vs. group 3	Dunn's Test	2.98388	0.00284618	0.00731874
Education (median, IQR)	Family and friend visits	group 1 vs. group 2	Dunn's Test	-2.97281	0.0029509	0.0074549
Age (mean, SD)	Religious activities	group 2 vs. group 1	Tukey's ‘Honest Significant Difference’	2.48302	0.00420754	0.0104463
Age (mean, SD)	Pubs/social clubs	group 1 vs. group 0	Tukey's ‘Honest Significant Difference’	-1.01746	0.0048056	0.0117289
Occupational Status (median, IQR)	Family and friend visits	group 0 vs. group 1	Dunn's Test	2.73384	0.00626009	0.0150242
Sex (n. of females, percentage)	Adult Educational classes	group 1 vs. group 3	Posthoc Chi-squared test	n/a	0.007838	0.0185028
Occupational Status (median, IQR)	Pubs/social clubs	group 0 vs. group 3	Dunn's Test	-2.62493	0.0086666	0.0200475
Age (mean, SD)	Leisure time computer use	group 2 vs. group 1	Tukey's ‘Honest Significant Difference’	1.96326	0.00877077	0.0200475
Occupational Status (median, IQR)	Adult Educational classes	group 2 vs. group 3	Dunn's Test	2.59371	0.00949466	0.021363
Sex (n. of females, percentage)	Religious activities	group 0 vs. group 1	Posthoc Chi-squared test	n/a	0.010893	0.0241322
Education (median, IQR)	Adult Educational classes	group 1 vs. group 2	Dunn's Test	-2.53323	0.0113016	0.024658
Sex (n. of females, percentage)	Family and friend visits	group 0 vs. group 2	Posthoc Chi-squared test	n/a	0.012072	0.0259458
Occupational Status (median, IQR)	Leisure time computer use	group 1 vs. group 2	Dunn's Test	-2.47763	0.013226	0.0280079
Age (mean, SD)	Family and friend visits	group 3 vs. group 0	Tukey's ‘Honest Significant Difference’	0.879697	0.0160943	0.0335882
Occupational Status (median, IQR)	Adult Educational classes	group 1 vs. group 2	Dunn's Test	-2.39981	0.0164036	0.0337444
Occupational Status (median, IQR)	Sports club/gym attendance	group 0 vs. group 2	Dunn's Test	-2.38834	0.0169247	0.0343262
Occupational Status (median, IQR)	Family and friend visits	group 1 vs. group 2	Dunn's Test	-2.36302	0.0181265	0.0362529
Sex (n. of females, percentage)	Sports club/gym attendance	group 1 vs. group 3	Posthoc Chi-squared test	n/a	0.018406	0.0363077
Education (median, IQR)	Pubs/social clubs	group 1 vs. group 3	Dunn's Test	2.33193	0.0197045	0.0383439
Age (mean, SD)	Family and friend visits	group 3 vs. group 1	Tukey's ‘Honest Significant Difference’	0.911806	0.0207077	0.0394442
Occupational Status (median, IQR)	Adult Educational classes	group 0 vs. group 2	Dunn's Test	-2.31127	0.0208178	0.0394442
Education (median, IQR)	Sports club/gym attendance	group 1 vs. group 3	Dunn's Test	-2.25797	0.0239472	0.0447844
Age (mean, SD)	Adult Educational classes	group 3 vs. group 2	Tukey's ‘Honest Significant Difference’	1.45186	0.0305549	0.0564091
Sex (n. of females, percentage)	Family and friend visits	group 2 vs. group 3	Posthoc Chi-squared test	n/a	0.033303	0.0607042
Sex (n. of females, percentage)	Family and friend visits	group 1 vs. group 2	Posthoc Chi-squared test	n/a	0.03511	0.063198
Occupational Status (median, IQR)	Sports club/gym attendance	group 0 vs. group 1	Dunn's Test	-2.09473	0.0361954	0.0643474
Education (median, IQR)	Family and friend visits	group 1 vs. group 3	Dunn's Test	2.01649	0.0437492	0.0768279
Occupational Status (median, IQR)	Pubs/social clubs	group 0 vs. group 2	Dunn's Test	-1.94154	0.0521928	0.0905513
Education (median, IQR)	Pubs/social clubs	group 1 vs. group 2	Dunn's Test	-1.92678	0.0540076	0.0925845
Education (median, IQR)	Sports club/gym attendance	group 1 vs. group 2	Dunn's Test	-1.91713	0.0552215	0.0935517
Age (mean, SD)	Family and friend visits	group 3 vs. group 2	Tukey's ‘Honest Significant Difference’	0.729959	0.0585076	0.0979662
Occupational Status (median, IQR)	Sports club/gym attendance	group 1 vs. group 3	Dunn's Test	-1.85158	0.0640859	0.105552
Age (mean, SD)	Religious activities	group 1 vs. group 0	Tukey's ‘Honest Significant Difference’	-1.38474	0.0645038	0.105552
Education (median, IQR)	Family and friend visits	group 0 vs. group 1	Dunn's Test	1.80711	0.070745	0.114464
Sex (n. of females, percentage)	Adult Educational classes	group 2 vs. group 3	Posthoc Chi-squared test	n/a	0.073082	0.116931
Occupational Status (median, IQR)	Religious activities	group 2 vs. group 3	Dunn's Test	-1.78184	0.074776	0.118327
Age (mean, SD)	Adult Educational classes	group 2 vs. group 1	Tukey's ‘Honest Significant Difference’	1.10152	0.0776136	0.120581
Education (median, IQR)	Religious activities	group 1 vs. group 3	Dunn's Test	-1.76315	0.0778752	0.120581
Occupational Status (median, IQR)	Leisure time computer use	group 0 vs. group 1	Dunn's Test	-1.6442	0.100134	0.152949
Education (median, IQR)	Leisure time computer use	group 0 vs. group 1	Dunn's Test	-1.64049	0.100904	0.152949
Sex (n. of females, percentage)	Religious activities	group 1 vs. group 2	Posthoc Chi-squared test	n/a	0.111054	0.166581
Sex (n. of females, percentage)	Religious activities	group 2 vs. group 3	Posthoc Chi-squared test	n/a	0.116153	0.172433
Age (mean, SD)	Religious activities	group 2 vs. group 0	Tukey's ‘Honest Significant Difference’	1.09828	0.123386	0.181302
Occupational Status (median, IQR)	Sports club/gym attendance	group 2 vs. group 3	Dunn's Test	-1.50734	0.131724	0.191599
